# Supplementary material for: Economic evaluations of medical devices in paediatrics: a systematic review and a quality appraisal of the literature
Source: Cost Eff Resour Alloc. 2024 Apr 27;22:33. doi: 10.1186/s12962-024-00537-0 (PMC11056067; doi:10.1186/s12962-024-00537-0)
Supplement: Supplementary file 3 — Supplementary Material 3 [file 12962_2024_537_MOESM3_ESM.xlsx]

## Sheet: Manuscript Information
Electronic Supplementary File 1: Data Extraction Form
Title:	Economic evaluations of medical devices in pediatrics: a systematic review and quality appraisal of the literature
Journal:	Cost Effectiveness and Resource Allocatio
Authors:	*E Mascarenhas1
	L Silva Miguel2
	M Oliveira1
	R Fernandes3,4
Affiliations:	1Centro de Estudos de Gestão do Instituto Superior Técnico (CEG-IST), Instituto Superior Técnico, Universidade de Lisboa, Lisboa, Portugal
	2Centro de Estudos de Medicina Baseada na Evidência, Faculdade de Medicina, Universidade de Lisboa, Lisboa, Portugal
	3Laboratório de Farmacologia Clínica e Terapêutica, Instituto de Medicina Molecular, Faculdade de Medicina, Universidade de Lisboa, Lisboa, Portugal
	4Departamento de Pediatria, Hospital Santa Maria, Centro Hospitalar Universitário Lisboa Norte, Lisboa, Portugal
*Corresponding Author:	Edgar Mascarenhas (OCRID: 0000-0002-5375-0644)
	Centro de Estudos de Gestão do Instituto Superior Técnico (CEG-IST), Instituto Superior Técnico, Universidade de Lisboa, Avenida Rovisco Pais, 1049-001 Lisboa, Portugal.
	edgar.mascarenhas@tecnico.ulisboa.pt

## Sheet: Data Extraction Form
																					0.384615
	First Author (Publication Year)	Journal	Title	Country of the First author	Country where study was conducted	Source of Funding	Conflicts of Interest	Medical Device assessed	Comparator(s)	Pediatric Age Goup	Population Size	Disease/Health Condition associated	Clinical Setting	Study Perspective	Type of Economic Evaluation	Time Horizon	Direct Costs	Indirect Costs	Price Year	Currency	Discount Rate for Costs	Outcome Measure	Discount Rate for Outcomes	Economic Summary Measure	Type of Sensitivity Analysis	Key Findings	Authors' Conclusions	Authors' Stated Limitations
	Aburahma S (2015)	Seizure	Vagus nerve stimulation therapy in a developing country: a long term follow up study and cost utility analysis	Jordan	Jordan	"work supported by the deanship of scientifc research of Jordan University of Science and Technology"	"All authors declare that they have no conflict of interest"	Vagus Nerve Stimulation device	Not Reported	children and adolescents (1 - 18 years)	N= 27	Refractory Epilepsy	2 university hospitals in Jordan	Hospital (inferred)	CUA	6 years (battery lifetime)	ER visits, ICU admissions	Not considered	2015	US dollars	Not Reported	QALY (for patients who had a 50% reduction in seizure frequency)	Not Reported	Not Reported	Not conducted	Cost per QALY (patients with more than 50% reduction in seizure frequency): $ 4089/QALY.	• "Response to VNS implantation in Jordan was favorable and similar to what has been previously reported". • "Cost savings were related to reduction in seizure severity. In circumstances of limited resources as in developing countries, targeting patients with frequent utilization of health services would improve cost effectiveness".	• Retrospective nature of the analysis • Small number of patients • Selection bias of children with refractory epilepsy • Utility scores were based on a study wherein the utility scores were deduced for aduls with refractory epilepsy in a developed country. • Did not consider a control population, incremental cost-utility ratios could be assessed.
	Cheng A (2000)	Journal of the American Medical Association	Cost-utility analysis of the cochlear implant in children	USA	USA	"Ths work was supported in part by a training grant from the National Institute of Deafness and Other Comunication Disorders (…), grants from the Deafness Research Foundation (…), the Advisory Board Foundation(…), and Sigdmore Famility Foundation"	Not Reported	cochlear implant	No implantation	children (1-12 years)	N=78	Profound Deafness	Hearing clinic at a US academic medical center	Societal	CUA	child lifetime (from age of implantation average 5.7 years, and assuming 78 years of life expectancy)	preoperative, operative and postoperative physician fees, cost of the device, average cost per surgery of complications and device failure, processor upgrade costs, patint-borne costs of warranty, loss or damage insurance, and batteries, change in educational costs,	parents' time off from work, parents' travel expenses, change in future earnings.	1999	US dollars	0.03	QALY	0.03	average cost per QALY	One-way sensitivity analysis	Cost per QALY: $ 9029/QALY using TTO, 75000$/QALY using VAS and 5197§/QALY using HUI.	"Cochlear implants in profundly deaf children have a positive effect on QoL at resonable direct costs and appear to result in a net savings to society".	• Estimates of the gain in health utility were collected retrospectively and thus have been subject to recall bias • Parental proxy bias • Selection bias, only representing deaf chlildren who receive or will receive na implant at a large tertiary care center.
	O'Neill C (2000)	Laryngoscope	A cost-utility analysis of pediatric cochlear implantation	UK	UK	Not Reported	Not Reported	cochlear implant	No implantation	children (1-12 years)	Not Reported	Deafness	Major pediatric implant center in Nottingham	Government (inferred)	CUA	child lifetime (from age of implantation average 4 years, and assuming 74 years of life expectancy)	education costs health system costs - initial assessment, device implantation, rehabilitation, replacements (if needed), maintnance	Not considered	1997/1998	UK GBP £	0.06	QALY	6% (inferred)	average cost per QALY	Not conducted	cost per QALY: £ 10,341 (with benefits discounted)	"the costs per QALY gain from implantation of cochlear implants in profound deaf children compares favorably with other interventions and offers evidence to justify the continued funding of this intervention"	• the present study did not considered productivity costs from parents, nor did consider potential future earnings when patients reach adulthood
	Carter R (1999)	International Journal of Technology Assessment in Health Care	Economic evaluation of the cochlear implant	Australia	Australia	"This work was supported in part by Cochlear Pty. Ltd." (Industry)	Not Reported	cochlear implant	No implantation program	children (1-12 years)	N=40 children	Deafness	Several hospitals in Australia	Government	CUA	10, 15 and 20 years (lifetime of the device)	promontory stimulation, psychological assessment, CT scan, surgical procedure, device, hospitalization, follow-up appointments, education cost savings	Not considered	not explicitly stated (referenced 1998)	US dollars	0.05	QALY	0.05	average cost per QALY	One-way sensitivity analysis	Costs per QALY for children: $ 5.940-$13.020 (10-year assesment); $ 5.9070-$11.100 (15-year assesment); $ 1.580-3.465 (20-year assesment)	•"the results obtained indicate that implantation is especially good value for profundly deaf children". •"cochlear implantation is acceptable value for money compared to other health programs to ehich resources are commited in Australia"	•weights assigned to the quality-of-life dimensions used in the analysis were derived from another country (Finland) •The improvements in the quality-of-life dimensions used here reflect the perspective of experts in the field of cochlear implantation •no account is taken of the adaptability of children to the existence of an impairment and, as a consequence, what the correct quality-of-life comp…
	Barton G (2006)	Hear & Hearing	Hearing-impaired children in the United Kingdom, IV: cost-effectiveness of pediatric cochlear implantation	UK	UK	"This study was supported by the Medical Research Council, Defeating Deafness–The Hearing Research Trust, and the National Lottery Charities Board"	Not Reported	cochlear implant	hearing aid	children (1-12 years)	N=8876	Deafness	Several hospitals in the UK	Societal	CUA	15 years and child lifetime (considering both implantation at age 3 years and 6 years)	health care system costs, out-of-pocket expenses incurred by the famlily, cost-savings in education	productivity losses by the family	2001/2002	Euros (€)	0.03	QALY	0.03	Incremental Cost per QALY	Not conducted	the incremental life-time health sector cost/QALY of providing implants to children ranges from €15,410 (for a child implanted at age 3, with a preoperative loss of 125 dB) to €47,723 (for a child implanted at age 6, with a preoperative loss of 105 dB)	"health utility benefits of providing implantation to deaf children are significant(…), mainly for children with a greater preoperative loss of hearing and for children who are younger"	• estimates of costs and benefits were derived from regression analyses of cross-sectional data, rather than from prospective data for • individual children who had been randomized either to receive, or not receive, an implant • estimates were obtained by parental proxy, and with a nonstandard version of the HUI3 questionnaire. • did not assess the impact of all relevant variables on the cost-eff…
	Foteff C (2016)	Otology & Neurotology	Economic Evaluation of Treatments for Pediatric Bilateral Severe to Profound Sensorineural Hearing Loss: An Australian Perspective	Australia	Australia	No funding	only one author reported not to have any conflict of inetersts. Yet the other authors may have potential conflicts of interests, but did Not Reported.	cochlear implant (unilateral, sequential bilateral and simultaneous bilateral)	hearing aid	children and adolescents (1 - 18 years)		Severe to profound Sensorineural Hearing Loss	The study simulated the treatment pathway of bilateral Severe to Profound Sensorineural Hearing Loss (SP SNHL) after diagnosis through newborn hearing screening and school-based hearing screening programs in the Australian setting	Health System perspective, and a wider governmental perspective	CUA with Markov model	child's lifetime	• Presurgery assessment costs (specialist cnsultations, audiological hearing assesssments, audiological speech assessments) • Surgical and hospital costs (ward, nursing, other clinical staff, pharmacy, imaging, theater, hospital bed costs, as well as implant and sound processor costs) • Post-surgical costs (fitting and programming of the sound processor, specialist follow-up consultations, audiol…	Not considered	2013	AU dollars	0.05	QALY	0.05	Incremental Cost per QALY	One-way sensitivity analysis, PSA using Monte Carlo simulations, Scenario Analysis	The incremental cost utility of unilateral cochlear implantation compared with HAs was AUD 21,947/QALY.	"This evaluation demonstrated that CI health states (unilateral CI, sequential bilateral CI and simultanous bilateral CI) were cost-effective when a cost-effectiveness threshold of AUD 50,000.00/QALY was applied. CI was more cost-effective than bilateral HAs when education costs were included. More children attending mainstream school without assistance was more cost-effective when compared with …	• Use of secondary sources for patient level data and health utilities • Utilities based on UK studies in the absence of any utility data from Australia to populate the model developed in this study. • Data is likely to underestimate the benefits of simultaneous CI. • Productivity impacts were not included in the model (parental absence from work was not assessed) • Health resource utilisation is…
	Schulze-Gattermann H (2002)	Otology & Neurotology	Cost-benefit analysis of pediatric cochlear implantation: German experience	Germany	Germany	Not Reported	Not Reported. Potential conflict of interest	cochlear implant	hearing aid	infants and children		congenitally deaf and prelingually deafned children	Otorhinology Department of the Medical University of Hanover	payers perspective (sick funds as payers of medical costs and public authorities and payers for educational costs)	CBA	from the date of implantation (<1.9 years of age or from 2 to 2.9 or from 4 to 6.9) until 16 years old (end of primary education)	cost of initial assessment, surgical implantation, rehabilitation, check-ups, maintenace, hearing and speech therapy, travel expenses	Not considered	1999	US dollars	0.06	educational costs averted for different types of educational settings (as a measure of benefit)	Not Reported	net present value	Scenario Analysis	Discounted medical direct and indirect costs for children using CIs varied up to the patient age of 16 years between 57,000 € (approximately US$43,200, Group 1) and 46,000 € (approximately US$39,700, Group 3), depending on the age at implantation. Medical costs for children using hearing aids were 18,000 € (approximately US$15,600). Cumulated, discounted costs for education were 81,000 € (approxi…	"From the payers’ perspective, implantation of prelingually deafened children is strongly recommended if children receive implants before the age of 2 years because of a cost savings of 13% ( 21,000; approximately US$18,100) compared with hearing aid users up to the age of 16 years. Costs are represented in 1999 currency values"	Not Reported
	Summerfield A (2010)	Ear & Hearing	Estimates of the cost-effectiveness of pediatric bilateral cochlear implantation	UK	UK	"Supported by a studentship from Deafness Research UK"	Not Reported	bilateral cochlear implant	unilateral cochlear implant	children (1-12 years)	Questionnaire using vignettes to derive valuations of health utility (N=180)	Profound Deafness		Health System Pespective (inferred)	CUA	child lifetime	cost of implantantion, cost of device, cost of maintenance	Not considered	2007	UK GBP £	0.035	QALY	0.035	incremental net benefit	One-way sensitivity analysis	Based on TTO data (VAS data in parentheses), bilateral implantation was associated with an increment in quality of life of 0.063 (0.076), yielding 1.57 (1.87) additional QALYs at a cost of £34,000. Net benefit was positive, provided that £21,768 (£18,173) could be spent to gain a QALY. If £30,000 could be spent, the probability that bilateral implantation is cost-effective was 0.480 (0.539).	"Bilateral cochlear implantation is possibly a cost-effective use of resources in the National Health Service in the United Kingdom. If society is willing to pay £30,000 to gain a QALY, then bilateral implantation generates a positive net benefit but with a likelihood of being cost-effective 0.8"	• Sampling of informants • Vignettes used in the questionnaire may not be fully accurate in their descriptions of children achieving typical outcomes. Higher or lower increments in utility might have been estimated with different vignettes. • The study from where costs estmates were retrieved may have a few less plausible assumptions, e.g. costs of tuning bilateral implants are the same as the co…
	Ahmadi A (2013)	ARYA Atherosclerosis	Comparison of cost-effectiveness and postoperative outcome of device closure and open surgery closure techniques for treatment of patent ductus arteriosus	Iran	Iran	Not Reported	"Authors have no conflict of interests"	3 types of cardiac duct occluders (Amplatzer dutal occluder, Nit-Occlud coils and Cook detachable spring coils)	Open surgery	children and adolescents (1 - 18 years)	N=201 (105 with device closure and 96 with open surgery). Of the 95 with device closure, 36 with Amplatzer ductal occluder, 63 with Nit-Occlud coils and 6 with the Cook detachable spring coils	Patients with Patent Ductus Arterious (PDA)		Health System Pespective (inferred)	CEA	Duration of hospital stay (<1 year, inferred)	costs associated with device implantation and open surgery, professional fees	Not considered	2013	US dollars	Not Reported	mean Qp/Qs ratio (total pulmonary blood flow divided by total systemic blood flow)	Not Reported	Not Reported	Not conducted	There was no statistical difference in mean Qp/Qs ratio before the procedure between the device closure group and the open surgery group (2.1 ± 0.7 versus 1.7 ± 0.6, P = 0.090). The mean measured costs were overall higher in the device closure group than in open closure group (948.87 ± 548.76 2013 versus 743.70 ± 696.91 P < 0.001).	"Open surgery seems to be less expensive than device closure techniques. Yet, the latter are prefarable due to its lower mortalty and morbidity".	Not Reported
	Brown K (2009)	Journal of Heart & Lung Transplantation	Cost Utility Evaluation of Extracorporeal Membrane Oxygenation as a Bridge to Transplant for Children With End-Stage Heart Failure due to Dilated Cardiomyopathy	UK	UK	Not Reported	Not Reported	ECMO device (as a bridge to transplant)	standard intensive care (before the introduction of the ECMO bridging protocol in the center in 2001)	children and adolescents (1 - 18 years)	N=75	children with severe end-stage heart failure due to dilated cardiomyopathy	pediatric cardiac transplant center in the Great Ormond Street Hospital for Sick Children in London	Health System Perspectve	CUA	30 years	ECMO suport, ECMO assessment, ICU per day, Ward per day, Transport, average end-stage heart failure costs	Not considered	2004	UK GBP £	0.035	QALY	0.035	Incremental Cost per QALY, incremental cost per life-year gained	One-way sensitivity analysis	incremental cost-effectiveness ratio (ICER) was £65,645 per QALY and £54,284 per life-year gained. £ The ICER was sensitive to ECMO cost, the long-term transplant survival rate, and quality of life in transplant recipients.	"ECMO bridging is a highly effective means of improving the outcome for ESHF due to DCM in children aged older than 1 year. However, ECMO bridging is expensive and does not fall within the conventionally applied criteria for cost-effectiveness".	•reduced uniformity of treatment within the comparator (pre-ECMO bridging): 9 children received mechanical support.
	El-Saiedi S (2017)	Annals of Pediatric Cardiology	Cost-effectiveness analysis of different devices used for the closure of small-to-medium-sized patent ductus arteriosus in pediatric patients	Egypt	Egypt	No funding	"There are no conflicts of interest"	3 cardiac occluders for Patent Ductus Arterious closure (Amplatzer ductal occluder type II device, Nit Occlud coil and the Cook detachable coil)		children (1-12 years)	N=116 (35 with Amplatzer device, 41 with the Nit occlud coil and 40 with the Cook detachable coil	Patients with Patent Ductus Arterious (PDA)	terciary health center (Division of Pediatric Cardiology, Cairo University Children's Hospital)	Health System Pespective (inferred)	CUA	lifetime (inferred)	device costs, hopsital stay costs	Not considered		US dollars	Not Reported	QALYs Years-of-Life (YoL)	Not Reported	CE ratio and ICER	Not conducted	mean CE ratios: 11.5 $/QALY, 13.9 $/QALY and 26.5 $/QALY, for the Cook detachable coil, the Nit-occulder coil and the Amplatzer II device respectively. Calculations of the various incremental cost‑effectiveness ratios (ICER) revealed that the Cook detachable coil had less ICER, in comparison with the other two devices.	"The Cook detachable coils are safe and correspond to an excellent ICER. PDA closure using the Cook detachable coil may be slightly less expensive than use of the Nit-occluder coil. However, due to its lower complications rate, the latter is preferable".	• Retrospective nature of the study • the study is performed in a single terciary care center • the Egyptian health insurance and the and the Egytian Ministry of Health databases are not fully updated (do not include additional expenses such as health professionals' fees). • the study does not include the assessment of the Amplatzer device occulder type I, which is widely used in other centers
	Heidari S (2017)	Iranian Journal of Pediatrics	Cost-Effectiveness Analysis of Automated Auditory Brainstem Response and Otoacoustic Emission in Universal Neonatal Hearing Screening	Iran	Iran	study supported by a grant provided by Iran's National Intitute of Health Research, Tehran University of Medical Sciences	"The authors have no conflicts of interest relevant to this article to disclose"'	auditory brainstem response device	otoacustic emissions device (mostly applied)	Neonates (newborn to 1 month)	one-million-cohort population of neonates who were screened during the first 24 hours of birth	detect hearing loss	hearing screening centers in Iran	Health System Perspectve	CEA with Decision Tree	1 year	costs of device purchase, repair and maintenance, annual depreciation, location, consumer products, required infrastructures, employees’ salaries and wages, human resources training,	Not considered	2017	US dollars	Not Reported	number of neonates with hearing loss whose hearing status has been correctly detected upon using either of the devices (prevalence, device specificity and sensitivity, cost of screening considered as model input parameters)	Not Reported	Not Reported	One-way sensitivity analysis	If the AABR device is used the cost is $3.310.700 (2017 US dollars) and detects 4,650 newborns with hearing loss, using the AABR device. If the OAE device is used, the cost will be expanded to $3.414.100 (2017 US dollars) and 3850 newborns with hearing loss will be detected.	"it was found that the AABR is the cost-effective alternative compared to OAE. AABR dominates OAE, because it has lower expected costs and higher effectiveness".	• newborns were screened only once during the first 24h of birth, yet in reality newborns can be screened multiple times until a definite diagnosis is reached • indirect costs wer not considered thus the estimate for the unit cost my nt be repreentative of the real costs • does not measure long-term outcomes (e.g. effect of hearing loss in language and speech development) • short time horizon (1 …
	Petrou S (2006)	Pediatrics	Cost-effectiveness of neonatal extracorporeal membrane oxygenation based on 7-year results from the United Kingdom Collaborative ECMO Trial	UK	UK	"The United Kingdom Collaborative ECMO Trial and the economic evaluation were funded by the England and Wales Department of Health, Chief Scientist’s Office, and the Scottish Office Department of Health"	Not Reported	ECMO	conventional management	Neonates (newborn to 1 month)	N=185	severe respiratory failure	England and Wales Department of Health, Chief Scientist’s Office, and the Scottish Office Department of Health	Health System Perspectve	CEA	7-year time horizon and 18-year time horizon	initial hospitalization, hospital readmissions, outpatent hospital care cmmunity care, other health service costs and death	Not considered	2002/2003	UK GBP £	0.035	Life Years gained and disability-free life years gained;	0.035	incemental cost per life year gained, incremental cost per disability-free life year gained	One-way sensitivity analysis	The incremental cost per life year gained was estimated at £13 385. The incremental cost per disability-free life year gained was estimated at £23 566. At the national willingness-to-pay threshold of £30 000 for an additional life year, the probability that neonatal ECMO is cost-effective at 7 years was estimated at 0.98. This translated into a mean net benefit of £24 362 for each adoption of neo…	This study provides rigorous evidence of the cost-effectiveness of neonatal ECMO during childhood	•the per diem costs for each level of hospital inpatient care generated by our accounting methods are lower than those reported by other studies. •by adopting the recommended health service perspective, the study excluded the costs borne by other sectors of the economy, the costs •borne by parents or informal carers, and the costs of lost production as a result of each management method. •the eff…
	Mahle W (2008)	Annals of Thoracic Surgery	Costs associated with ventricular assist device use in children	USA	USA	Not Reported	Not Reported	Ventricular Assisting Device	ECMO device	newborn, infants and adolescents	N=145	children with advanced heart failure		Hospital (inferred)	CUA	child lifetime	per diem impatient stay, medical devices, medications, laboratory tests, physician fees , follow-up costs	Not considered		US dollars	0.03	QALY	0.03	incremental cost per QALY	One-way sensitivity analysis	When compared with a strategy of extracorporeal membrane oxygenation support, the calculated cost-utility for VAD as a bridge to transplantation was $119,937 per quality-adjusted life year saved.	"Ventricular assist devices allow an effective bridge to heart transplantation in children. Under base-case assumptions, the cost-effectiveness ratios exceed the threshold of $100,000 per quality-adjusted life year saved".	• Lack of data qaulity in administrative databases • overestimation of the utility score, as previous evidence shows that acute neurologic events can occur, thus decreasing the utility score
	Campbell K (2007)	Pediatrics	Cost-effectiveness of head computed tomography in infants with possible inflicted traumatic brain injury	USA	USA	"Dr Campbell conducted this study during her clinical research fellowship from the Health Resources and Services Administration (Division of General Academic Pediatrics, Children's Hospital of Pittsburgh)	"The authors have indicated they have no financial relationships relevant to this article to disclose"	Head Computed Tomography (CT)	No head CT	Infants (1 month–1 year)		possible inflicted traumatic brain injury	Emergency Department	medical payer perspective and a further societal perspective	CEA with Markov model	the model terminates at death or at 52 weeks of age (<1 year, inferred)	medical prespective: emergeny department visit, head CT exam, acute and chronic medical costs. Added for societal perspective: child abuse investigation costs, in-home protection service after the diagnosis of inflicted traumatic brain injury, out-of-home foster care after inflicted traumatic brain injury	Not considered	2005	US dollars	Not Reported	severe and fatal cases averted	Not Reported	ICER per case averted	One-way sensitivity analysis, Two-way sensitivity analysis, PSA using MC	From a medical payer perspective, CT saved money in the bruising scenario ($3880 saved for every severe and fatal iTBI averted). CT cost $72 744 per case averted in the ALTE scenario. When we included societal costs in the model, CT was $132 701 and $209 328 per case averted for bruising and ALTE scenarios, respectively.	"From a medical payer perspective, our models demonstrate that CT for inflicted traumatic brain injury can be cost-effective and improve outcomes. The finding of higher societal cost reflects the substantial short-term costs of child protection".	•Assumption that acute medical costs are proportional to iTBI severity is rational but without clear evidence. •Assumtion that children with mild inflicted traumatic brain injury have full recovery.
	Chen A (2014)	BMC Pediatrics	Cost-effectiveness analysis of a low-cost bubble CPAP device in providing ventilatory support for neonates in Malawi - a preliminary report	USA	Malawi	"This project was supported in part by a grant to Rice University from the Howard Hughes Medical Institute through the Precollege and Undergraduate Science Education Program. This research also is made possible through the generous support of the Saving Lives at Birth Partners: the United States Agency for International Development, the government of Norway, the Bill & Melinda Gates Foundation, G…	"The authors declare that they have no competing interests"	bubble CPAP device (low-cost, developed in na university)	nasal oxygen therapy (standard of care)	Neonates (newborn to 1 month)	N=87 (62 were bCPAP patients and 25 were nalsal oxygen patients	neonates with respiratory difficulty	neonatal ward of Queen Elizabeth Central Hospital, in Blantyre, Malawi	Health System Perspectve	CEA	lifetime (asssuming tat the newborn survives the first 60 days of life)	general hospital costs and costs associated with the treatment of bCPAP or nasal oxygen	Not considered	2012	US dollars	0.03	Life Years gained	0.03	ICER per life year gained and incremental net benefit	Did not state which method was used. Cost-effectiveness acceptability curves. Joint probability distribution on the incremental cost-effectiveness plane	In the base case analysis, the incremental cost-effectiveness ratio for bCPAP relative to nasal oxygen therapy was determined to be $4.20 (95% confidence interval, US$2.29–US$16.67) per LY gained.	"The bCPAP is a highly cost-effective strategy in providing ventilatory support for neonates in Malawi".	• very small non-randomized population • We assumed that once patients were discharged, they completed their lives following the standard life expectancy patterns, yet other exogenous factors can affect life expectancy • overall calculated costs of treatment were largely based on the WHO-CHOICE estimates, yet these costs may not be a true representation of the actual bed-day costs in Malawi. • th…
	Huang L (2018)	Journal of Pediatrics	Cost-Effectiveness Analysis of Nasal Continuous Positive Airway Pressure Versus Nasal High Flow Therapy as Primary Support for Infants Born Preterm	Australia	Australia	"Funded by the National Health and Medical Research Council of Australia (…) and travel support by Fisher and Paykell"	"The other authors declare no conflict of interest"	CPAP device	• nasal high flow therapy with rescue; • CPAP backup nasal high flow therapy without CPAP backup	perinate premature	N=435	Neonates born preterm with respirator distress	a tertiary hospital in Australia	Health System Perspectve	CEA	birth until death or first discharge (<1 year, inferred)	hospital cost of inpatient stay in the tertiary center	Not considered	2015	US dollars AU dollars	Not Reported	mechanical ventilation avoided during hospital stay	Not Reported	ICER per ventilation avoided	One-way sensivity analysis, PSA bootstrap	With rescue CPAP backup, an incremental cost-effectiveness ratio was estimated of A$179 000 (US$123 000) per ventilation avoided if CPAP was used compared with high flow. Without rescue CPAP backup, cost per ventilation avoided was A$7000 (US$4800) if CPAP was used compared with high flow.	"As sole primary support, CPAP is highly likely to be cost-effective compared with high flow. Neonatal units choosing to use only one device should apply CPAP as primary respiratory support. For units with availability of both devices who regard the cost associated with CPAP as excessive, high flow with rescue CPAP back-up is likely to be preferred".	•short time howizon considered, longer-term effects with relevant costs were not measured nor considered. • only hospital costs were considered, yet high flow therapy might have additional advantages in terms of parents’ and nurses’ experiences and omitting these factors might bias the comparison against high flow from a societal perspective. • 57% of infants allocated to high flow in the linked …
	Santiago Medina L (2001)	Pediatrics	Newborns with suspected occult spinal dysraphism: a cost-effectiveness analysis of diagnostic strategies	USA	USA	"American Society of Neuroradiology and General Electric-Association of University Radiologists (Research Academic Fellowship)	Not Reported	diagnostic imaging equipment (MRI, CT, XR)	the 3 different diagnostic equipment and no imaging	Neonates (newborn to 1 month)		Suspected occult spinal dysraphism		Societal stated by authors, yet in fact is Health System Perspective	CUA with Markov model and Decision Trees	Not Reported	cost of the exams (spine radiographs, ultrasoud, MRI), sedation, neurosurgery, surgical complication, infection complication, end-satege renal disease	Not considered		US dollars	0.03	QALY	3% (inferred)	ICER	Two-sensitivity analysis	In low-risk children with intergluteal dimple or newborns of diabetic mothers (pretest probability: 0.3%– 0.34%), US was the most effective strategy with an incremental cost-effectiveness ratio of $55 100 per qualityadjusted life year gained. In intermediate-risk newborns with low anorectal malformation (pretest probability: 27%), US was more effective and less costly than radiographs and no imag…	"For patients in the high-risk group, imaging of the spine with MRI is suggested". "For patients in the intermediate-risk group, imaging of the spine with MRI or US is suggested, whereas in the low-risk group, the strategies of US or no imaging may be indicated".	Not Reported
	von Keyserlingk K (2011)	International Journal of Technology Assessment in Health Care	Cost-effectiveness analysis of cast versus splint in children with acceptably angulated wrist fractures	Canada	Canada	SickKids Foundation and Physician's Service Inc Foundation	"For this work, K Boutis has received a grant from the SickKids Foundation and AR Willan from Physician’s Service Inc. Foundation. The other authors do not report any potential conflicts of interest"	wrist splints	cast (standard of care)	children (1-12 years)	N=92	children with distal angulated greenstick or tansverse fractures	The Hospital for Sick Children (Toronto)	Societal	CEA	6 weeks	healthcare provider expenses, out-of-pocket expenses related to the wrist injury (e.g. healthcare visits, surgeries, medicines), transportation costs	productivity costs (parental work loss)	2009	Canadian dollars	Not Reported	composite measure of the child's physical function obtained from the performance version of the Activities Scale for Kids (ASKp) questionnaire	Not Reported	incremental net benefit	Did not state which method was used.cost-effectiveness acceptability curve	Mean total healthcare cost was $670.66 in the splint group and $768.22 in the cast group, with a mean difference of $−97.56 (SE 9.24). Mean (SE) ASKp was 92.8 in the splint group and 91.4 in the cast group, with a mean difference of 1.439 (SE 1.585).	•"this study has shown that decision makers can be confident that splinting is a cost-effective method compared with casting in the management of pediatric greenstick and complete fractures with minimal angulation". •" this study provides justification on clinical and economic grounds for a change in routine practice".	• Unit costs were obtained from provincia cost data from Ontario, thus mught not be represntative of costs at hospitals outside the province of Ontario • CEA results cannot be considered as reference for funding decisions across different health programs, because ASKp is a condition-specific health effectiveness measure.
	Santiago Medina L (2002)	American Journal of Roentgenology	Children with suspected craniosynostosis: a cost-effectiveness analysis of diagnostic strategies	USA	USA	Not Reported	Not Reported	3D CT	• Conventional radiography (if test was abnormal, followed by 3D CT imaging) • No imaging	children (1-12 years)		Suspected Craniosynostosis		Societal stated by authors, yet in fact is Health System Perspective	CUA with Markov model and Decision Trees	20 years	Skull radiography, CT with three-dimensions, sedation, CT plus sedation, surgery	Not considered	1999	US dollars	Not Reported	QALY	Not Reported	ICER	Two-sensitivity analysis	In the low-risk group, the radiographic and 3D CT strategies resulted in a cost per QALY gained of more than $560,000. In the intermediate-risk group, the radiographic strategy resulted in a cost per QALY gained of $54,600. Three-dimensional CT was more effective than the two other strategies but at a higher cost—hence, with a cost per QALY gained of $374,200. In the high-risk group, 3D CT was th…	•"Radiologic screening of completely healthy children (low risk) for synostosis is not warranted because of the high cost per QALY gained of the radiographic and 3D CT strategies. In healthy children with head deformity (intermediate risk), the radiographic strategy had a reasonable cost per QALY gained. In children with syndromic craniofacial disorders (high risk), 3D CT was the most effective s…	Not Reported
	Saunders J (2015)	Otology & Neurotology	Cost Effectiveness of Childhood Cochlear Implantation and Deaf Education in Nicaragua: A Disability Adjusted Life Year Model	USA	Nicaragua	Not Reported	"The authors report no conflict of interests"	cochlear implant	existing traditional deaf education program in Nicaragua	children (1-12 years)	N=121 per year	Severe to profound Sensorineural Hearing Loss		Government (inferred)	CUA with Decision Tree	lifetime	implant and surgical costs, implant maintenace costs, rehabilitation costs, deaf education costs	Not considered	2012	US dollars	0.03	DALYs averted	0.03	CER costs per DALY averted, Incremental CER costs per DALY averted, CER/GDP	Scenario Analysis	For the cochlear implantation, the CER is estimated to be $5,898 per DALY averted. The ICER (over Deaf Education) is estimated to be $7,852 per DALY. With the reported Nicaraguan GDP of $4,500 (based on CIA Factbook Estimates for 2013 with Purchasing Power Parity), CI is considered cost effective with a CER/GDP ratio of 1.31.	•"Cochlear Implantation is effective in Nicaragua as traditional health education, using the DALY methodology and the WHO criteria for cost-effectiveness".	•assigning na equal reduction of the disability weight for both interventions
	Emmet S (2015)	Otology & Neurotology	GDP Matters: Cost Effectiveness of Cochlear Implantation and Deaf Education in Sub-Saharan Africa	USA	Nigeria, South Africa, Kenya, Rwanda, Uganda, and Malawi	"There was no grant support for this research"	"The authors rhave no conflicts relevant to this study"	cochlear implant	deaf education with sign language	infants and children		Deafness		Government perspective (inferred)	CUA with Decision Tree	lifetime	amortized training costs, amortized equipment, lifetime maintenance, implant costs, surgery costs, lifetime rehabilitation costs, mainstream education and support	Not considered	2012	US dollars	0.03	DALYs averted	3% (inferred)	CER costs per DALY averted, Incremental CER costs per DALY averted, CER/GDP	One-way sensitivity analysis and threshld analysis	The incremental cost per DALY averted in South Africa is $19,111 for deaf education and Y$15,025 for cochlear implantation. The South African CER/GDP is 1.03 for cochlear implantation and 1.56 for deaf education. In Nigeria, the incremental cost per DALY averted is $3,700 for deaf education and $42,405 for cochlear implantation. The CER/GDP in Nigeria is 2.05 for CI and 0.69 for deaf education. I…	•"Cochlear implantation and deaf education are equally cost effective in lower-middle and upper-middle income economies of Nigeria and South Africa. Device cost may have greater impact in the emerging economies of Kenya, Uganda, Rwanda, and Malawi"	• Cost data could be obtained directly only from countries with existing Cochlear implantation programs (3 out of the 6 countries under analysis). • Repairs and external device replacements had to be estimated for 4 countries, and the countries that did have estimates for these costs varied substantially from each other. • Surgery costs varied markedly between countries. • Assignment of the same …
	Pérez-Martin J (2017)	The Laryngoscope	Cost-effectiveness of pediatric bilateral cochlear implantation in Spain	Spain	Spain	"Work supported by the Health Institute Carlos III of the Spanish Government and the Ministry of Economy and Competitiveness and cofinanced by the European Regional Development Fund. MED-EL, GmbH, contributed additional financial support. J.P.-M. received a predoctoral grant from the Ministry of Education, Culture and Sport"	"The authors have no other funding, financial relationships, or conflicts of interest to disclose"	bilateral cochlear implant (simultaneous and sequential implantation)	unilateral cochlear implant	Infants (1 month–1 year)		bilateral sensorineural severe to profound hearing loss		Health System Perspectve	CUA with Markov model	101 years (implantation when the child is 1 year old, model with 100 cycles)	cost of the device, cost of surgery, hablitation costs, internal device replacement costs, processor replacement costs (incurred by the Spanish health system) maintenance costs (incurred by the family)	Not considered		Euros (€)	0.03	QALYs	0.03	ICER	One-way sensitivity analysis and PSA	When considering only the costs currently covered by the Spanish health system, the incremental effectiveness of simultaneous BCI with respect to UCI was 3.163 QALYs, and the incremental cost was 32,649 €, which leads to an ICER of 10,323€/QALY. For sequential BCI, the effectiveness is the same as for simultaneous BCI; the incremental cost is 37,109€ and the ICER 11,733€/QALY. If the health syste…	"Bilateral implantation is clearly cost-effective for the population considered. If possible, it should be done simultaneously (i.e., in one surgical operation), because it is as safe and effective as sequential implantation, and saves costs for the system and for users and their families. Sequential implantation is also cost-effective for children who have received the first implant recently, bu…	• uncertainty about the increase in quality of life from one to two implants. • probability of voluntary nonuse, the risk of meningitis, and the possibility of discounts on the price of the devices not considered as model input parameters
	Avanceña A (2021)	Pediatric Transplantation	Cost-effectiveness of implantable ventricular assist devices in older children with stable, inotrope-dependent dilated cardiomyopathy	USA	USA	Not Reported	"None"	implantable ventricular assisting device
	Cheng L (2019)	Plos One	Cost-effectiveness analysis of bilateral cochlear implants for children with severe-to-profound sensorineural hearing loss in both ears in Singapore	Singapore	Singapore	"This analysis was part of a health technology assessment report conducted by Agency for Care Effectiveness (ACE), Ministry of Health, Singapore. The funders had no role in study design, data collection and analysis, decision to publish, or preparation of the manuscript."	"The authors have declared that no competing interests exist."	bilateral cochlear implant (simultaneous and sequential implantation)	bimodal hearing (cochlear implant + acoustic hearing aid in the contralateral ear)	children and adolescents (1 - 18 years)		children with severe-to profound sensorineural hearing loss in both ears		Health System Perspectve	CUA with Markov model	lifetime	sugery costs,device costs, other medical costs.	Not considered	2017	US dollars	0.03	QALYs	0.03	ICER	•Deterministic one-way sensitivity analysis on: utility gain from the second cochlear implant in both simultaneous and sequential bilateral cochlear implantations; acquisition cost of cochlear implant system; cost of hearing aid; cost of cochlear implantation in one ear and cost of re-implantation. A tornado graph was plotted. •Multivariate probabilistic sensitivity analysis: gamma distributions …	In the base case analysis, compared to the control group (bimodal hearing), the ICERs for simultaneous and sequential bilateral cochlear implantations are $60,607 and $81,782 per QALY gained respectively .	"In children with severe-to-profound sensorineural hearing loss, compared to bimodal hearing, simultaneous bilateral cochlear implantation gave an ICER of $60,607 per QALY gained, while sequential bilateral cochlear implantation gave an ICER of $81,782 per QALY gained". "Sensitivity analyses found that the results were most sensitive to utility gain associated with the second cochlear implant, an…	• "uncertainties regarding the real incremental benefits of the second cochlear implant in both simultaneous and sequential bilateral cochlear implantations compared with bimodal hearing" • "constant utility gain over a long time horizon may conceal possible changes in utility associated with hearing loss or deafness as a result of severity of condition and psychosocial adjustment over time. This…
	Fang T (2019)	International Journal of Audiology	Cost-effective analysis of unilateral cochlear implantation under the Taiwan national healthcare insurance	China	China	Not reported	"No potential conflict of interest was reported by the authors."	unilateral cochlear implant + contralateral coustic hearing aid	bilateral hearing aid	1-18 years (inferred)		children with sensorineural hearing loss in both ears. The evaluation model considered children who received either one CI-HA or two HAs at one year of age.		Health care payer perspective	CUA with Markov model	time horizon of 80 years and a cycle length of 1 year (including a half-cycle correction) were used	CI device, implantation, pre-surgery assessment, post-surgery fitting, tuning and rehabilitaion, device upgradinf, replacement of failed intrenal device, wound revision	Not considered	2018	US dollars	0.03	QALYs	0.03	ICER	Deterministic one-way sensiivity analysis on the acquisition cost of external devices, cost of internal devices, cost of HAs and cost of UCI (i.e. ±10%). Results were plotted as a Tornado diagram according to the extent of the parameters’ effects on the incremental ICER. Multivariate probabilistic sensitivity analysis using 10,000 second-order Monte Carlo simulations. A scatterplot of the 10,000 …	"In the base-case analysis, compared with bilateral HAs, the ICER for UCI-HA was $6487 per QALY gained "	"Our analysis suggested that UCI, as estimated from the perspective of Taiwan’s NHI programme, is a highly cost-effective medical procedure for deaf children".	"(…) it adopted the perspective of the health care payer (the NHI programme), and therefore the indirect costs such as parental absence from work, travel expenses and fees for private speech therapy and education were not included in the analysis". benefits of CI on education placement and academic achievement were not considered. utility gains were generated in Western society, and thus may not …
	Trujillo, D (2019)	Cost Effectiveness and Resource Allocation	Cost-effectiveness analysis of newborn pulse oximetry screening to detect critical congenital heart disease in Colombia	Colombia	Colombia	This study is financed by the Colombian Fund for the Financing of Science, Techology and Innovation, Francisco José de Caldas—COLCIENCIAS, Program for Innovation in Infrequent Congenital Human Cardiopathies (PINOCCHIO from its Spanish acronym)—Contract 662-2015	"The authors declare that they have no competing interests"	pulse oximeter	only physical examination	Neonates (newborn to 1 month)		critical congenital heart disease		societal	CEA	first week after birth and until the first year of life.	micro-costing analysis was made by reviewing the clinical records of 73 CCHD patients from the databasaes of a hospital specialized in the management of CCHDs in the city of Bogota	out-of-pocket expenses incurred by family and any days of leave from work related with patient care.	2017	US dollars	Not considered	correct diagnosis for Critical Congenital Heart Disease after one week overall survival afetr 1 year	Not considered	ICER	one-way sensitivity analysis and PSA	costs of pulse oximetry screening plus physical examination were $102; $7 higher than physical examination alone. The effectiveness of pulse oximetry plus the physical examination was 0.93; that is, 0.07 more than the physical examination on its own. The ICER was $100 for pulse oximetry screening;	At current rates and from the perspective of society, newborn pulse oximetry screening at 24 h in addition to physical examination, and considering a time horizon of 1 week, is a cost-effective strategy in the early diagnosis of CCHDs in Colombia	Not reported
	Mowitz, M (2017)	Journal of Perinatology	Prospective economic evaluation alongside the non-invasive ventilation trial	USA	Multi-center: USA, Canada, UK, Ireland, Netherlands, Sweden, Belgium, Austria, Singapore, and Qatar	"Economic evaluation supported in part by UF CTSI Advanced Postgraduate Program in Clinical Investigation (NIH & NCRR CTSA grant UL1 TR000064); NIPPV trial supported by Canadian Institutes of Health Research (MCT-80246)"	"The authors declare no conflict of interest"	nasal continuous positive pressure device	nasal intermittent positive pressure ventilation	Neonates (newborn to 1 month)	N=987			Third-party payer and societal	CEA	"The time horizon for the economic evaluation was thus through the latest of discharge, death or 44 weeks PMA"	hospital costs, physician, medication, procedure	queried potential sources of cost related to their child’s hospitalization, including as time missed from work, meals, transportation, childcare and lodging		Country-specific currency was converted to US dollars	Not considered	The primary outcome was reported as a composite of death or BPD, as defined by a supplemental oxygen requirement at 36 weeks post-menstrual age (PMA) or a positive oxygen-reduction test. Effectiveness measure: the inverse of the published outcome, survival without BPD at 36 weeks corrected gestational age.	Not considered	ICER	deterministic one-way sensitivity analysis	"From the third-party payer perspective, the mean cost of hospitalization per infant was statistically similar, $143 745 in the NIPPV group compared to $140 403 in the nCPAP group. Cost-effectiveness evaluation revealed a 61% probability that NIPPV is more expensive and less effective than nCPAP"	addition to physical examination, and considering a time horizon of 1 week, is a cost-effective strategy in the early	"inability to distinguish between the daily hospital personnel and ancillary cost to provide respiratory support using NIPPV vs nCPAP, or the daily hospital cost of different types of delivery devices for the same type of support. Current billing schemes do not differentiate between these non-invasive strategies" "unit prices for all aspects of neonatal care were unavailable in some countries (co…
	Narayen, I (2019)	European Journal of Pediatrics	Cost-effectiveness analysis of pulse oximetry screening for critical congenital heart defects following homebirth and early discharge	The Netherlands	The Netherlands	Not reported	"The authors declare that they have no conflict of interest."	pulse oximeter	only physical examination	Neonates (newborn to 1 month)		critical congenital heart disease	perinatal care setting	Health care system perspective	CEA	1,5 years	refferal costs, device costs,maintenance costs	Not considered	2017	Euros (€)	0.03	timely detected infant with Critical Congenital Heart Disease	0.03	ICER	(univariate) sensitivity analyses on cost parameters were performed	The resulting incremental cost-effectiveness ratio, representing the additional cost per additional timely detected infant with CCHD, was € 139,000	"This resulted in an incremental cost-effectiveness ratio of €139,000 per additional newborn with CCHD detected with PO, when compared to a situation without PO screening. " "PO screening in the Dutch care setting is likely to be cost-effective."	not included treatment costs in the analysis
	Peterson, C (2013)	Pediatrics	Cost-effectiveness of routine screening for critical congenital heart disease in US newborns	USA	USA	"No external funding"	"The authors have no financial relationships relevant to this article to disclose"	pulse oximetry	only physical examination	Neonates (newborn to 1 month)		critical congenital heart disease		Health System Perspectve	CEA with decision tree	1 year of age	screening costs (equipment, personnel) and impatient care costs	Not considered	2011	USD	Not considered	number of additional newborns with CCHD detected at birth hospitals, number of lives saved, and number of life-years gained	0.03	ICER	one-way sensitivity analysis and PSA	Screening was estimated to incur an additional cost of $6.28 per newborn, with incremental costs of $20 862 per newborn with CCHD detected at birth hospitals and $40 385 per life-year gained (2011 US dollars)	This study provides the first US cost-effectiveness analysis of CCHD screening in the United States could be reasonably cost-effective. We anticipate data from states that have recently approved or initiated CCHD screening will become available over the next few years to refine these projections	given the widespread use of disposable screening sensors in most NJ hospitals, screening costs may be lower in other states if reusable sensors are widely adopted. The assumption in the New Jersey study that the cost of nursing time for CCHD screening is approximated by the value of average hourly compensation, although standard in economic evaluations, may be questioned by some observers
	Qiu, J (2017)	Otology & Neurotology	Cost-Effectiveness of Pediatric Cochlear Implantation in Rural China	China	China	"This research was sponsored by Cochlear Limited"	"All authors maintained independent control of manuscript content and were not subject to any censorship or editorial control by Cochlear Limited"	unilateral cochlear implant	"no CI,’’ defined as using hearing aids (HAs) or no intervention for the treatment of bilateral severe-to-profound SNHL	children (1-12 years)		children with severe.to profound severe sensorineural hearing loss	hospital in China	HC Payer and HC Payer + patient	CUA with decision tree	20-year time horizon	Initial costs of CI included the fixed cost of the initial CI system (implant and sound processor), preoperative assessments, including imaging and vestibular tests, and the hospital episode	Not considered	2014	CNY and USD	0.03	QALY gained	0.03	ICUR	One-way and two-way sensitivity analysis and probabilistic sensitivity analysis	The mean total discounted cost of unilateral CI was CNY 252,506 (37,876 USD), compared with CNY 29,005 (4,351 USD) for the no CI status from the healthcare payer plus patient perspective. A total discounted benefit of 8.9QALYs was estimated for CI recipients compared with 6.7 QALYs for the no CI status. From the healthcare payer plus patient perspective, incremental cost-effectiveness ratio (ICER…	"Unilateral CI is a cost-effective hearing solution for children with bilateral severe to profound SNHL"	"use of secondary sources of data for regular retail price of HAs, number of years spent in hearing habilitation, rates of device non-use, and HA device failure rates". "due to insufficient evidence in the Chinese context, this economic evaluation did not consider the potential costs and benefits (e.g., savings) from educational outcomes of children using CI, and changes to income level and socio…
	Roberts, T (2012)	Archives of Disease in Childhood	Pulse oximetry as a screening test for congenital heart defects in newborn infants: a cost-effectiveness analysis	UK	UK	"None"	"his review was funded by the National Institute for Health Research Health Technology Assessment Programme (06/06/03)"	pulse oximeter	only physical examination	Neonates (newborn to 1 month)	20 055 newborn infants prior to discharge from hospital	congenital heart defects	6 large maternity units in the UK	Health System Perspectve	CEA with decision tree	1 year	The total cost of carrying out the pulse oximetry test including staff time, equipment and assuming a midwife carried out all tests was estimated to be £6.24	Not considered	2009	GBP	Not considered	number of cases timely diagnosed	Not considered	ICER which represents the additional cost per additional case of a timely diagnosed case of CHD per 100 000 live births	one-way deterministic sensitivity analysis, and probabilistic sensitivity analysis	The ICER of this intervention compared with routine clinical screening is approximately £24 000 per case of timely diagnosis in a population in which antenatal screening for CHD already exists. The probabilistic sensitivity analysis suggests that at a WTP threshold of £100 000, the probability of this intervention being cost-effective is more than 90%	pulse oximetry as an adjunct to current routine practice of clinical examination alone is likely to be considered a cost-effective strategy in the light of currently accepted thresholds	pragmatic design of the study, it was not possible to measure the accuracy of ‘clinical examination alone’ since it was always performed after a negative pulse oximetry test and it was not possible for the clinicians to be blind to the result of the pulse oximetry test
	Tobe, R (2017)	Medicine (Baltimore)	Cost-effectiveness analysis of neonatal screening of critical congenital heart defects in China	Japan	China	This study is granted by National Nature Science Foundation and Japan Agency for Medical Research and Development	"The authors report no conflict of interests"	pulse oximeter	no pulse oximetry, only clinical assessment	Neonates (newborn to 1 month)		critical congenital heart disease	tertiary hospitals and local health services	Societal	CUA with decision tree	lifetime	cost of screening by either clinical assessment or pulse oximetry, the cost of diagnostic echocardiography, and the cost of treatment	Not considered	2015	CNY and USD	0.03	number of lives saved during infancy and the Disability-Adjusted Life Years (DALYs) averted as a result	0.03	incremental cost per DALY	One-way sensitivity analysis and multivariate probabilistic sensitivity	Of the 3 screening strategies, clinical assessment alone was very cost-effective, with an incremental cost-effectiveness ratio (ICER) of Int$7528/DALY averted from no intervention (95% CI: 5322–11,604). Pulse oximetry screening alone was dominated.	"In China, for neonatal screening for CCHD at the national level, clinical assessment was a very cost-effective preliminary choice and pulse oximetry plus clinical assessment was worth considering for the long term"	lack of precise population-based information on the outcomes of childhood mortality and morbidities during the long term in cases of timely treatment, delayed treatment, and no treatment, and the impact of early detection by neonatal or prenatal screening on the improvement of those outcomes we did not investigate the impact of secondary life-threatening neonatal conditions that may be detected b…
	Mukerji, A (2020)	Canadian Journal of Public Health	Pulse oximetry screening for critical congenital heart defects in Ontario, Canada: a cost-effectiveness analysis	Canada	Canada	Not reported	"The authors declare that they have no conflicts of interest."	pulse oximeter	no pulse oximetry, only clinical assessment	Neonates (newborn to 1 month)				health care system perspective	CUA with Markov model	lifetime	costs associated with all procedures (including POS, echocardiograms), transfers, surgical procedures and health states (including inpatient stays and ambulatory visits) were used to estimate the comparative lifetime costs	Not considered		Canadian dollars	0.015	QALY gained	0.015	ICER	one-way determonistic sensiivity analçysis and probabilistic sensitivity analysis	Implementation of POS is expected to lead to timely diagnosis of 51 CCHD cases annually. The incremental cost of performing POS was estimated to be $27.27 per screened individual, with a gain of 0.02455 QALMs. This yielded an ICER of CAD$1110.79 per QALM, well below the pre-determined threshold. The probabilistic sensitivity analysis estimated a 92.3% chance of routine implementation of POS being…	POS implementation in Ontario is likely to be a cost-effective endeavour, with an estimated ICER of CAD$1110.79 per QALM gained	decreasing confidence in point estimates of many variables the farther out the time horizon gets, due to lack of available data. evaluating a lifetime span, particularly when accounting for an annual discount rate, may contribute to diluting the incremental gain in QALMs. no spillover (caregiver) effects were considered as it relates to utility and cost variables (with a few exceptions indicated …
	Evers, P (2019)	Pediatric Transplantation	Cost-utility of continuous-flow ventricular assist devices as bridge to transplant in pediatrics	USA	USA	Not reported	"PDE, CV, SGW, and RH have no disclosures. AL is a consultant for Syncardia, Abbott, and Berlin; PI on a Medtronic educational grant. DM is an instructor, consultant, and Advisor for Berlin Heart, Inc; proctor, consultant, and instructor for Syncardia, Inc; National PI for 50/50cc Syncardia TAH FDA Trial; Consultant Medtronic Inc (HeartWare Division); Consultant and Medical Advisor Board for Oreg…	continuous‐flow ventricular assist device	pulsatile‐flow ventricular assist device	children	N=9	pediatric heart failure patients who met indications for ventricular assistive device implant		health care system perspective	CUA with Markov model	1 year	implantation costs, inpatient VAD post‐implantation costs, and outpatient costs	Not considered	2018	USD	0.03	QALY gained	Not considered	ICER per QALY gained	one-way sensitivity analysis and PSA	The cost‐utility analysis illustrated that CF‐VAD is both more effective and less costly compared to PF‐VAD at base‐case conditions. Sensitivity analyses dem‐ onstrated that only in extreme conditions did a CF‐VAD strategy not meet criteria for cost‐effectiveness (if readmission rate >20% weekly, neurologic event rate >8% weekly, or CF‐VAD discharge rates <18% in a month) or VAD support duration …	While the implantation costs of a CF‐VAD exceed those of a PF‐VAD,_x000D_ after 12 weeks of device support CF‐VAD becomes the more cost‐effective strategy_x000D_ if the anticipated outpatient device care is sufficiently long	model assumptions based off small sample sizes, which was true for internal cost data as well as source literature the model inputs are derived from literature based on the United States experience and thus must be interpreted carefully in clinical environments with different cost structures, utility values, and patterns of care
	Buendía, J. (2021)	Health Economics Review	Cost-Effectiveness of Nasal High Flow Versus CPAP for Newborn Infants in Special-Care Nurseries	Colombia	Colombia	"There is no funding source"	"The authors declare that they have no conflict of interest."	High-flow nasal cannula	oxygen nasal cannula	children and adolescents (1 - 18 years)		infants with moderate to severe bronchiolitis	tertiary centers in Rionegro, Colombia	societal	CUA with decision tree	6 days	medical consultation at the emergency room, specialist referrals, chest physiotherapy, diagnosis support (laboratory, electrocardiogram, x-ray, etc.), medication (oxygen, nebulization, antibiotics, corticosteroids, bronchodilators, etc.), medical devices, hotel services in the intensive care unit, hotel services and overhead cost in the general medical ward	For the valuation of the indirect costs associated with the loss of parents’ productivity, the human capital method was used, assuming everyone receives an income of at least a legal minimum wage for formal or informal work		USD	Not considered	QALY gained	Not considered	ICER	one-way sensitivity analysis. Tornado graphs twi-way sensitivity analysis. Monte Carlo technique with a simulation of a hypothetical cohort of 10,000 patients.	The QALYs per patient calculated in the base-case model were 0.9141 (95% CI 0.913–0.915) in the HFNC and 0.9105 (95% CI 0.910–0.911) in control group. The cost per patient was US$368 (95% CI US$ 323–411) in HFNC and US$441 (95% CI US$ 384–498) per patient in the control group	HFNC was cost-effective HFNC compared to oxygen by nasal cannula in an infant with bronchiolitis in the emergency setting. The use of this technology in emergency settings will allow a more efficient use of resources, especially in low-resource countries with high prevalence of bronchiolitis	cost data were collected retrospectively. we use utilities extracted from the literature and not estimated directly from our population.
	Huang, L (2021)	Pediatrics	Cost-Effectiveness of Nasal High Flow Versus CPAP for Newborn Infants in Special-Care Nurseries	Australia	Australia	"The authors have indicated they have no financial relationships relevant to this article to disclose." "Funded by the National Health and Medical Research Council."	"The authors have indicated they have no potential conflicts of interest to disclose"	nasal CPAP device	High-flow nasal cannula	Neonates (newborn to 1 month)	N=754. A total of 754 infants with respiratory distress, born $31 weeks’ gestation and with birth weight $1200 g, <24 hours old, requiring noninvasive respiratory support and/or supplemental oxygen for >1 hour were recruited during 2015–2017	respiratory distress	9 Australian special care nurseries	hospital perspective	CEA	from birth to 12 months of age	The costs of care included the inpatient costs at nontertiary special care nurseries, the inpatient costs at tertiary NICUs, and the costs of interhospital transfers including back transfers	Not considered	2019	AU dollars	Not considered	rate of endotracheal entubation; transfer to a tertiary level NICU	Not considered	ICER	probabilistic sensitivity analysis was performed by using a bootstrapping method with 1000 replications one-way deterministic sensitivity analysis	As sole primary support, CPAP is more effective and on average cheaper, and thus is superior. However, nHF with back-up CPAP produced equivalent cost and effectiveness results, and there is no reason to make a decision between the 2 treatments on the basis of the cost or effectiveness outcomes	"Nontertiary special care nurseries choosing to use only 1 of the modes should choose CPAP. In units with both modes available, using nHF as first-line therapy may be acceptable if there is back-up CPAP."	"We have adopted a hospital care perspective and have not surveyed family experience and cost"
	Feingold, B (2010)	Journal of Cardiac Failure	Cost-effectiveness of implantable cardioverter-defibrillators in children with dilated cardiomyopathy	USA	USA	Not reported	"All authors report no relevant financial disclosures and no relationships with industry."	Implantable cardioverter-defibrillators	typical management (heart failure medications)	children and adolescents (1 - 18 years)		dilated cardiomyopathy and mildly symptomatic heart failure	Children’s Hospital of Pittsburgh	societal	CUA with Markov model	up to 20 years from model entry	Outpatient care costs considered in the model include: drug costs for heart failure medications, veery 4 monthly cardiology office visits with echocardiogram, electrocardiogram, phlebotomy, and ICD interrogation, anuualchest radiography, and annual 24-hour ambulatory electrocardiography Costs of inpatient pretransplant care, perioperative transplant care, and both short- and long-term posttranspl…	Not considered	2006	US dollars	0.03	QALY gained	0.03	ICER	one-way deterministic sensitivity analysis, two -way deterministic sensitivity analysis and probabilistic sensitivity analysis	Total costs were $433,000 (ICD strategy) and $355,000 (typical management). Although quality adjusted survival was greater in the ICD group (6.78 versus 6.43 quality adjusted life-years [QALY]), the incremental cost-utility ratio was $281,622/QALY saved with the ICD strategy	"Unlike findings in adults, prophylactic ICD use in children with dilated cardiomyopathy and depressed left ventricular systolic function does not appear to be cost-effective. This is likely due to lower sudden death rates in children as compared with adults"	"these results are applicable only to the population studied and thus are not likely to be applicable to any specific populations in which a high risk of sudden cardiac death can be anticipated". although a prospective study of this issue might yield ‘‘real’’ results, such a study is not practical because of the relative infrequency of events and the small subject population
	Neves, L (2021)	Frontiers in Pediatrics	Cost–Utility Analysis of Wide-Field Imaging as an Auxiliary Technology for Retinopathy of Prematurity Care in Brazil	Brazil	Brazil	Not reported	"the authors declare that the research was conducted in the absence of any commercial or financial relationships that could be construed as a potentcial conflict of interest"	wide-field imaging + indirect binocular ophthalmoscopy	only indirect binocular ophthalmoscopy	preterms		retinopathy of prematurity	22 maternities in Rio de Janiero, Brazil	Health System perspective, and a wider governmental perspective	CUA with decision tree	lifetime	The wide-field imaging costs: following items were considered: equipment kit (portable digital retinography, 130◦ lens, extra pedal, annual security contract, and maintenance), consumables (anesthetic and mydriatic eye drops, ophthalmic gel, lid speculum, gauze, glucose solution, antiseptic product, 20 diopter lens and gas), and staff (professional, training, IBO and treatment costs follow-up cos…	Not considered	2019	Brasilian reais and converted to US dollars	0.05	(QALY) gained per infant for screening	0.05	ICUR	one-way sensitivity analaysis and probaility sensitivity analysis with Monte Carlo simulation	The ICUR of combined screening strategy (wide-field imaging in all at-risk ROP infants and indirect binocular ophthalmoscopy in referral cases) was US $1,746.99/QALY.	The combined strategy for ROP screening was cost-effective. It enhances access to appropriate ROP care in middle-income countries and diminishes opportunity costs for ophthalmologists	Our study has some limitations that should be mentioned. First is the use of a mathematical formula to estimate the utility, for lack of better measurements, in visually impaired children. However, we found a similar low incremental utility (0.088) using more extreme utility values (high and low intervals) in the sensitivity analysis based on another study (20), which supports that the formula ca…
