# Supplementary material for: Economic evaluations of medical devices in paediatrics: a systematic review and a quality appraisal of the literature
Source: Cost Eff Resour Alloc. 2024 Apr 27;22:33. doi: 10.1186/s12962-024-00537-0 (PMC11056067; doi:10.1186/s12962-024-00537-0)
Supplement: Supplementary file 6 — Supplementary Material 6 [file 12962_2024_537_MOESM6_ESM.xlsx]

## Sheet: Manuscript Information
Electronic Supplementary File 2
CHEERS 2022 Checklist Results
Title:	Economic evaluations of medical devices in paediatrics: a systematic review and a quality appraisal of the literature
Journal:	Cost Effectiveness and Resource Allocation
Authors:	*E Mascarenhas1
	S M Luís2
	M Oliveira1
	R Fernandes3,4
Affiliations:	1Centro de Estudos de Gestão do Instituto Superior Técnico (CEG-IST), Instituto Superior Técnico, Universidade de Lisboa, Lisboa, Portugal
	2Centro de Estudos de Medicina Baseada na Evidência, Faculdade de Medicina, Universidade de Lisboa, Lisboa, Portugal
	3Laboratório de Farmacologia e Terapêutica, Instituto de Medicina Molecular, Faculdade de Medicina, Universidade de Lisboa, Lisboa, Portugal
	4Departmento de Pediatria, Hospital Santa Maria, Centro Hospitalar Universitário Lisboa Norte, Lisboa, Portugal
*Corresponding Author:	Edgar Mascarenhas (OCRID: 0000-0002-5375-0644)
	Centro de Estudos de Gestão do Instituto Superior Técnico (CEG-IST), Instituto Superior Técnico, Universidade de Lisboa, Avenida Rovisco Pais, 1049-001 Lisboa, Portugal.
	edgar.mascarenhas@tecnico.ulisboa.pt

## Sheet: CHEERS_Checklist
	CHEERS 2022 Checklist Results
		Section/Item
	Authors and Year	1. Economic Evaluation" clearly stated in Title	2.Structured Abstract	3.Introduction Provides Context	4. Health economic analysis plan	5. Study Population described	6. Setting and Location	7. Comparators described	8 Study Perspective stated	9. Time Horizon	10. Discount Rate	11. Selection of Outcomes	12. Measurement of Outcomes	13. Valuation of Outcomes	14. Measurement and valuation of resources and costs	15. Currency, price and conversion	16. Rationale and description of model	17. Analytics and assumptions	18. Characterizing heterogeneity	19. Characterizing distributional effects	20. Characterizing uncertainty	21. Approach to engagement with patients and others affected by the study	22. Study parameters	23. Summary of main results	24. Effect of uncertainty	25. Effect of engangement of patients and others affected by the study	26. Disucssion including study findings, limitations, generalizability and current knowledge	27. Source of funding	28. Conflicts of interest			% of "Y" items when expected
	Heidari et al. 2017	Y	Y	Y	N	Y	Y	Y	Y	Y	NA	Y	Y	Y	Y	N	Y	Y	N	N	Y	N	Y	Y	N	N	Y	Y	Y	20	27	0.740741		2017
	Ahmadi et al. 2014	Y	Y	N	N	N	N	Y	N	N	N	Y	Y	NA	Y	Y	NA	N	N	N	N	N	N	N	N	N	N	N	Y	8	26	0.307692		2014
	El-Saiedi et al. 2017	Y	Y	N	N	Y	N	Y	N	Y	N	Y	Y	NA	Y	Y	NA	Y	N	N	N	N	Y	Y	N	N	Y	Y	Y	15	26	0.576923		2017
	von Keyserlingk et al. 2011	Y	Y	Y	N	Y	Y	Y	Y	Y	NA	Y	Y	NA	Y	Y	NA	Y	N	N	Y	N	Y	Y	N	N	Y	Y	Y	19	25	0.76		2011
	Cheng et al. 2000	Y	Y	Y	N	Y	Y	N	Y	Y	Y	Y	Y	Y	Y	Y	Y	Y	N	N	Y	N	Y	Y	Y	N	Y	Y	N	21	28	0.75		2000
	O'Neill et al. 2000	Y	Y	N	N	Y	Y	N	N	Y	Y	Y	Y	Y	Y	Y	NA	N	N	N	N	N	Y	Y	N	N	Y	N	N	14	27	0.518519		2000
	Carter et al. 1999	Y	Y	Y	N	Y	Y	Y	Y	Y	Y	Y	Y	Y	Y	Y	NA	Y	N	N	Y	N	Y	N	Y	N	Y	Y	N	20	27	0.740741		1999
	Barton et al. 2006	Y	Y	Y	N	Y	Y	Y	Y	Y	Y	Y	Y	Y	Y	Y	NA	N	Y	N	N	N	Y	Y	N	N	Y	Y	N	19	27	0.703704		2006
	Foteff et al. 2016	Y	Y	Y	N	Y	Y	Y	Y	Y	Y	Y	Y	Y	Y	Y	Y	Y	N	N	Y	N	Y	Y	Y	N	Y	Y	Y	23	28	0.821429		2016
	Schulze-Gattermann et al. 2002	Y	Y	Y	N	Y	Y	Y	Y	Y	Y	Y	NA	NA	Y	Y	NA	N	N	N	Y	N	NA	Y	N	N	N	N	N	14	24	0.583333		2002
	Summerfield et al. 2010	Y	Y	Y	N	Y	Y	Y	Y	Y	Y	Y	Y	Y	Y	Y	Y	Y	Y	N	Y	N	Y	Y	N	N	Y	Y	N	22	28	0.785714		2010
	Saunders et al. 2015	Y	Y	Y	N	Y	Y	Y	N	Y	Y	Y	Y	Y	Y	Y	N	Y	Y	N	Y	N	Y	Y	N	N	Y	N	Y	20	28	0.714286		2015
	Emmett et al. 2015	Y	Y	Y	N	Y	Y	Y	N	Y	N	Y	Y	Y	Y	N	Y	Y	N	N	Y	N	Y	Y	N	N	Y	Y	Y	19	28	0.678571		2015
	Pérez-Martín et al. 2017	Y	Y	Y	N	Y	Y	Y	Y	Y	Y	Y	Y	Y	Y	N	Y	Y	N	N	Y	N	Y	Y	Y	N	Y	Y	Y	22	28	0.785714		2017
	Chen et al. 2014	Y	Y	Y	N	Y	Y	Y	Y	Y	Y	Y	NA	NA	Y	Y	NA	Y	Y	N	Y	N	NA	Y	Y	N	Y	Y	Y	20	24	0.833333		2014
	Huang et al. 2018	Y	Y	Y	N	Y	Y	Y	Y	N	N	Y	NA	NA	Y	Y	NA	Y	N	N	Y	N	NA	Y	Y	N	Y	Y	Y	17	24	0.708333		2018
	Campbell et al. 2007	Y	Y	Y	N	Y	Y	Y	Y	N	N	Y	NA	NA	Y	Y	Y	Y	Y	N	Y	N	Y	N	Y	N	Y	Y	Y	19	26	0.730769		2007
	Medina et al. 2001	Y	Y	Y	N	Y	Y	Y	Y	N	Y	Y	Y	Y	Y	Y	Y	N	Y	N	Y	N	Y	Y	Y	N	N	Y	N	20	28	0.714286		2001
	Medina et al. 2002	Y	Y	N	N	Y	Y	Y	Y	N	N	Y	Y	Y	Y	Y	Y	N	Y	N	Y	N	Y	Y	N	N	N	N	N	16	28	0.571429		2002
	Brown et al. 2009	Y	Y	Y	N	Y	Y	Y	Y	Y	Y	Y	Y	Y	Y	N	Y	N	N	N	Y	N	Y	Y	N	N	Y	N	N	18	28	0.642857		2009
	Petrou et al. 2006	Y	Y	Y	N	Y	Y	N	Y	Y	Y	Y	NA	NA	Y	Y	NA	Y	N	N	Y	N	NA	Y	Y	N	Y	Y	N	17	24	0.708333		2006
	Mahle et al. 2008	N	Y	Y	N	Y	Y	Y	N	Y	Y	Y	Y	Y	Y	Y	NA	Y	N	N	Y	N	NA	Y	N	N	Y	N	N	16	26	0.615385		2008
	Aburahma et al. 2015	Y	Y	Y	N	Y	Y	N	N	Y	N	Y	Y	Y	Y	N	NA	N	N	N	Y	N	NA	Y	N	N	Y	Y	Y	15	26	0.576923		2015
	Cheng et al. 2019	Y	Y	Y	N	Y	Y	Y	Y	Y	Y	Y	Y	Y	Y	Y	Y	Y	N	N	Y	N	Y	Y	Y	N	Y	Y	Y	23	28	0.821429		2019
	Fang et al. 2019	Y	Y	Y	N	Y	Y	Y	Y	Y	Y	Y	N	N	Y	N	Y	Y	N	N	Y	N	Y	Y	Y	N	Y	N	Y	19	28	0.678571		2019
	Trujillo et al. 2019	Y	Y	Y	N	Y	Y	Y	Y	Y	NA	Y	NA	NA	Y	Y	Y	Y	N	N	Y	N	Y	Y	Y	N	N	Y	Y	19	25	0.76		2019
	Mowitz et al. 2017	Y	Y	Y	N	Y	Y	Y	Y	Y	N	Y	NA	NA	Y	Y	NA	Y	N	Y	Y	N	NA	Y	Y	N	Y	Y	Y	19	24	0.791667		2017
	Narayen et al. 2019	Y	Y	Y	N	Y	Y	Y	Y	Y	Y	Y	NA	NA	Y	Y	Y	Y	N	N	Y	N	Y	N	N	N	Y	N	Y	18	26	0.692308		2019
	Peterson et al. 2013	Y	Y	Y	N	Y	Y	Y	Y	Y	N	Y	NA	NA	Y	Y	Y	Y	N	N	Y	N	Y	Y	Y	N	Y	Y	Y	20	26	0.769231		2013
	Qiu et al. 2017	Y	Y	Y	N	Y	Y	Y	Y	Y	Y	Y	Y	Y	Y	N	Y	Y	N	N	Y	N	Y	Y	Y	N	Y	Y	Y	22	28	0.785714		2017
	Roberts et al. 2012	Y	Y	Y	N	Y	Y	Y	Y	Y	NA	Y	NA	NA	Y	Y	Y	Y	Y	N	Y	N	Y	Y	Y	N	Y	Y	Y	21	25	0.84		2012
	Tobe et al. 2017	Y	Y	Y	N	Y	Y	Y	Y	Y	Y	Y	NA	NA	Y	Y	Y	N	N	N	Y	N	Y	N	Y	N	Y	Y	Y	19	26	0.730769		2017
	Mukerji et al. 2020	Y	Y	Y	N	Y	Y	Y	Y	Y	Y	Y	Y	Y	Y	N	Y	Y	N	N	Y	N	Y	Y	Y	N	Y	N	Y	21	28	0.75		2020
	Evers et al. 2019	Y	Y	Y	N	Y	Y	Y	Y	Y	N	Y	Y	Y	Y	Y	Y	Y	N	N	Y	N	Y	Y	Y	N	Y	N	Y	21	28	0.75		2019
	Avanceña et al 2021	Y	Y	Y	N	Y	Y	Y	Y	Y	Y	Y	Y	Y	Y	Y	Y	Y	N	N	Y	N	Y	Y	Y	N	Y	N	Y	22	28	0.785714		2021
	Buendía et al. 2021	Y	Y	Y	N	Y	Y	Y	Y	Y	NA	Y	Y	Y	Y	Y	Y	N	N	N	Y	N	Y	Y	Y	N	Y	Y	Y	21	27	0.777778		2021
	Huang et al. 2021	Y	Y	Y	N	Y	Y	Y	Y	Y	N	Y	NA	NA	Y	Y	NA	Y	N	N	Y	N	NA	Y	Y	N	Y	Y	Y	18	24	0.75		2021
	Feingold et al. 2010	Y	Y	Y	N	Y	Y	Y	Y	Y	Y	Y	Y	Y	Y	Y	Y	Y	N	N	Y	N	Y	N	Y	N	Y	N	Y	21	28	0.75		2010
	Neves et al. 2021	Y	Y	Y	N	Y	Y	Y	Y	Y	Y	Y	Y	Y	Y	Y	Y	Y	N	N	Y	N	Y	Y	Y	N	Y	N	Y	22	28	0.785714		2021
	Missed items when expected	1	0	4	39	1	2	4	7	5	11	0	1	1	0	8	1	10	31	38	4	39	1	6	15	39	5	14	11
		0.0263158	0	0.105263	1.02632	0.0263158	0.0526316	0.105263	0.184211	0.131579	0.333333	0	0.0384615	0.0434783	0	0.210526	0.0416667	0.263158	0.815789	1	0.105263	1.02632	0.0333333	0.157895	0.394737	1.02632	0.131579	0.368421	0.289474
	Total NA per item	0	0	0	0	0	0	0	0	0	5	0	12	15	0	0	14	0	0	0	0	0	8	0	0	0	0	0	0
	Total Y per item	37	38	34	0	37	36	34	31	33	22	38	25	22	38	30	23	28	8	1	34	0	29	32	23	0	33	25	27
	Compliance Ratio	0.948718	0.974359	0.871795	0	0.948718	0.923077	0.871795	0.794872	0.846154	0.647059	0.974359	0.925926	0.916667	0.974359	0.769231	0.92	0.717949	0.205128	0.025641	0.871795	0	0.935484	0.820513	0.589744	0	0.846154	0.641026	0.692308
